# Supplementary material for: Association Between Dyspeptic Symptoms and Eating Habits in the Colombian Population
Source: Nutrients. 2026 Jan 19;18(2):308. doi: 10.3390/nu18020308 (PMC12844606; doi:10.3390/nu18020308)
Supplement: Supplementary file 1 [file nutrients-18-00308-s001.zip]

Archive with 1 entries (1 files):
- nutrients-4035080-supplementary.pdf
